# Supplementary material for: Genomic variance in Yucatan pigs and detection of donor-derived cell-free DNA after heart transplantation
Source: PLoS One. 2025 Oct 27;20(10):e0334235. doi: 10.1371/journal.pone.0334235 (PMC12558509; doi:10.1371/journal.pone.0334235)
Supplement: S1 Table — (XLSX) [file pone.0334235.s001.xlsx]

## Sheet: Sheet1
Sample	Tissue	Reads sequenced	Reads passing QC	Reads mapped	Duplication rate
A-Donor	Whole blood	736958524	724756024	658576922	0.08875
A-Recipient	Whole blood	692894774	681817464	617272692	0.092106
A-Recipient	Cell free	130802934	109350756	100747816	0.074583
B-Donor	Whole blood	659438572	648106082	587158912	0.091405
B-Recipient	Whole blood	754091450	740899324	667733911	0.096168
B-Recipient	Cell free	138807500	127841712	116024069	0.085049
C-Donor	Whole blood	712771970	701756568	633435700	0.094717
C-Recipient	Whole blood	598273620	587376708	539400275	0.079021
C-Recipient	Cell free	149250186	136953050	123483000	0.094773
D-Donor	Whole blood	616299018	606021198	559246939	0.074461
D-Recipient	Whole blood	731948918	720259794	649382202	0.09601
D-Recipient	Cell free	148067244	129270792	115272110	0.10489
E-Donor	Whole blood	640043236	629963654	577730390	0.080136
E-Recipient	Whole blood	622819870	612042520	563787091	0.076079
E-Recipient	Cell free	165269642	153033272	135922547	0.107834
F-Donor	Whole blood	711867338	701240204	637762874	0.087908
F-Recipient	Whole blood	785781302	773668792	695054766	0.099041
F-Recipient	Cell free	148839840	131785674	116344658	0.112474
