# Supplementary material for: Genomic variance in Yucatan pigs and detection of donor-derived cell-free DNA after heart transplantation
Source: PLoS One. 2025 Oct 27;20(10):e0334235. doi: 10.1371/journal.pone.0334235 (PMC12558509; doi:10.1371/journal.pone.0334235)
Supplement: S2 Table — (XLSX) [file pone.0334235.s002.xlsx]

## Sheet: Column Descriptions
Unphased ddcfDNA analysis for animal pairs A - F
	Column	Description
	chrom	Name of chromosome
	region_size	Number of bases in region
	percent_cf_donor	Percent of CF variants that are unique to donor
	percent_cf_recipient	Percent of CF variants that are unique to recipient
	percent_cf_shared	Percent of CF variants that are found in either donor or recipient
	percent_cf_unique	Percent of CF variants not found in either donor or recipient
	total_cf_donor	Number of CF variants unique to donor
	total_cf_recipient	Number of CF variants unique to recipient
	total_cf_shared	Number of CF variants shared between donor and recipient
	total_cf_unique	Number of CF variants unique to CF
	total_blood_donor	Number of variants in whole-blood that are unique to donor
	total_blood_recipient	Number of variants in whole-blood that are unique to recipient
	total_blood_shared	Number of variants in whole-blood that are shared between to donor and recipient

## Sheet: A
chrom	region_size	percent_cf_donor	percent_cf_recipient	percent_cf_shared	percent_cf_unique	total_cf_donor	total_cf_recipient	total_cf_shared	total_cf_unique	total_blood_donor	total_blood_recipient	total_blood_shared
1	274330532	3.28091	34.7183	49.4838	12.517	19881	210379	299852	75848	631497	625943	768535
2	151935994	3.22611	38.7352	48.0965	9.94213	18136	217755	270381	55891	525469	522820	628725
3	132848913	2.64616	33.8305	53.6555	9.86783	13120	167736	266031	48926	399098	394787	630046
4	130910915	2.65624	24.6154	62.0607	10.6677	10577	98017	247122	42478	281018	279281	660243
5	104526007	1.9792	28.4936	60.4216	9.10556	7369	106088	224963	33902	264249	262879	557812
6	170843587	2.70676	37.464	49.3162	10.5131	14699	203447	267810	57091	510805	510240	652760
7	121844099	1.96389	34.7987	54.044	9.19342	8696	154087	239304	40708	385500	380136	557958
8	138966237	2.71562	36.0607	51.3612	9.8624	14291	189770	270289	51901	455748	452216	671767
9	139512083	2.3896	29.7004	55.7442	12.1658	13470	167419	314226	68578	409078	405300	728913
10	69359453	2.21054	31.8752	55.9109	10.0034	7175	103461	181476	32469	249447	248079	426585
11	79169978	1.9328	34.3161	54.8784	8.87266	5432	96443	154232	24936	236425	236550	334816
12	61602749	1.92954	27.5573	60.2548	10.2583	4936	70495	154139	26242	159486	157410	329040
13	208334590	2.32138	35.0678	50.7666	11.8443	13193	199299	288519	67314	514987	514711	654641
14	141755446	2.65283	39.7049	48.2828	9.35953	13152	196846	239373	46402	478407	469818	574487
15	140412725	2.40664	23.7983	62.5065	11.2886	9748	96394	253180	45724	258113	257198	595262
16	79944280	3.11206	40.6314	46.8372	9.41931	9659	126109	145370	29235	337461	334819	334773
17	63494081	3.33045	31.1025	54.3967	11.1704	7364	68771	120277	24699	215012	213407	293575
18	55982971	2.52026	32.7485	53.1754	11.5558	4720	61332	99588	21642	154438	153436	224689
X	125939595	2.50156	24.262	53.7442	19.4923	3837	37214	82435	29898	104400	102381	185292

## Sheet: B
chrom	region_size	percent_cf_donor	percent_cf_recipient	percent_cf_shared	percent_cf_unique	total_cf_donor	total_cf_recipient	total_cf_shared	total_cf_unique	total_blood_donor	total_blood_recipient	total_blood_shared
1	274330532	2.13128	29.636	56.4073	11.8254	16205	225335	428888	89913	464748	470549	929037
2	151935994	1.81687	35.4755	53.4286	9.27906	12194	238096	358589	62277	444382	444144	705707
3	132848913	2.22529	32.7645	55.3446	9.66562	13294	195737	330632	57743	362256	369819	661378
4	130910915	1.76817	26.8957	62.0535	9.28259	8562	130237	300481	44949	256680	260720	680921
5	104526007	1.43847	19.7908	68.8761	9.89464	6638	91327	317837	45660	178763	182815	641125
6	170843587	2.43631	32.8901	54.1065	10.5671	16375	221062	363662	71024	454292	459807	705667
7	121844099	1.65725	36.1655	52.8607	9.31658	9165	200004	292333	51523	389732	391182	549850
8	138966237	1.92595	28.9811	57.789	11.304	12679	190790	380440	74417	370071	375980	753490
9	139512083	1.46816	25.6499	64.6764	8.20547	9853	172140	434052	55068	327431	332936	804686
10	69359453	2.54144	34.4072	53.4506	9.60073	10192	137984	214354	38502	255398	260090	417461
11	79169978	1.35385	25.2614	62.7832	10.6015	4842	90347	224543	37916	180603	182484	390824
12	61602749	1.79393	24.6222	64.1393	9.44461	5450	74803	194857	28693	138126	141179	346741
13	208334590	2.35818	22.9358	62.1023	12.6037	16979	165139	447139	90747	334289	340605	831955
14	141755446	2.90371	38.6381	47.6343	10.8239	18199	242164	298548	67839	488916	499419	555821
15	140412725	2.01046	43.8104	44.2218	9.95733	10247	223295	225392	50751	427530	433064	422332
16	79944280	1.64371	27.3945	61.8096	9.15215	6317	105281	237543	35173	206550	209252	462986
17	63494081	1.59577	38.1615	50.5605	9.68229	4194	100296	132883	25447	227999	228237	278991
18	55982971	1.77713	39.0716	49.8111	9.3401	3938	86580	110378	20697	168752	170744	208341
X	125939595	2.15436	26.1907	52.3125	19.3424	3998	48604	97080	35895	103354	106451	183361

## Sheet: C
chrom	region_size	percent_cf_donor	percent_cf_recipient	percent_cf_shared	percent_cf_unique	total_cf_donor	total_cf_recipient	total_cf_shared	total_cf_unique	total_blood_donor	total_blood_recipient	total_blood_shared
1	274330532	7.91028	30.399	46.8064	14.8844	63760	245028	377278	119974	651916	635119	746430
2	151935994	7.62439	31.0714	50.7118	10.5924	55349	225562	368141	76895	534547	521377	620601
3	132848913	7.44431	37.0189	42.3703	13.1665	48805	242696	277780	86320	522375	509186	506738
4	130910915	9.10468	37.2167	42.0561	11.6225	48397	197830	223554	61781	541590	532431	399611
5	104526007	7.34462	27.9758	54.8025	9.87706	36186	137833	270005	48663	314278	305779	508836
6	170843587	6.69815	34.1067	46.5354	12.6597	49368	251380	342984	93307	527597	515237	637751
7	121844099	7.87321	33.1286	46.7409	12.2573	47192	198573	280165	73470	475824	465009	466930
8	138966237	6.08626	31.7328	48.9354	13.2455	42638	222308	342823	92793	519543	510401	606840
9	139512083	8.55429	35.7154	45.2793	10.451	61977	258763	328055	75719	546073	535089	591327
10	69359453	6.9769	32.6329	48.4786	11.9116	29831	139528	207279	50930	298961	292020	376495
11	79169978	6.78994	25.7576	55.2758	12.1767	25549	96920	207990	45818	230039	222453	343295
12	61602749	9.19686	32.9868	45.0582	12.7581	30538	109532	149615	42363	251662	243379	237548
13	208334590	5.31266	29.1189	54.1208	11.4477	40667	222897	414280	87629	477827	466659	689017
14	141755446	7.5351	33.6475	46.873	11.9445	50422	225156	313656	79928	494818	479800	555979
15	140412725	7.11625	21.9636	60.7564	10.1638	38057	117459	324919	54355	294782	284625	559566
16	79944280	8.85134	39.8409	41.1361	10.1716	36678	165092	170459	42149	392939	386420	278986
17	63494081	7.18694	26.3902	55.3227	11.1001	20693	75984	159288	31960	179109	172803	329030
18	55982971	7.04632	23.7833	58.6921	10.4784	16897	57032	140743	25127	125824	120982	253274
X	125939595	6.63038	26.8867	43.7219	22.761	13326	54038	87874	45746	136990	131847	152680

## Sheet: D
chrom	region_size	percent_cf_donor	percent_cf_recipient	percent_cf_shared	percent_cf_unique	total_cf_donor	total_cf_recipient	total_cf_shared	total_cf_unique	total_blood_donor	total_blood_recipient	total_blood_shared
1	274330532	2.79501	31.4199	53.4413	12.3438	20734	233080	396439	91569	489905	498609	901383
2	151935994	3.16101	31.9699	54.6058	10.2633	20880	211177	360698	67794	438362	445307	709386
3	132848913	2.30231	44.0046	44.6645	9.02856	13316	254512	258329	52219	500859	507886	521199
4	130910915	1.90141	22.3208	66.759	9.01872	9037	106086	317291	42864	217197	222504	718053
5	104526007	2.52863	33.0622	54.2315	10.1776	11502	150390	246683	46295	345333	349438	473889
6	170843587	2.68291	33.1695	52.722	11.4255	17592	217495	345702	74918	482839	490698	675180
7	121844099	2.14204	29.6912	58.9873	9.17945	11658	161594	321037	49959	334388	338728	601197
8	138966237	2.80468	32.6824	54.5957	9.91728	18055	210391	351457	63842	409195	414833	713702
9	139512083	2.96698	37.5979	49.4406	9.99453	19914	252352	331839	67082	478112	485518	653595
10	69359453	2.36151	31.1287	57.0709	9.43888	9250	121931	223546	36972	242042	246264	429982
11	79169978	2.52072	29.5159	58.0238	9.93953	8845	103569	203601	34877	206112	210710	363086
12	61602749	2.70048	42.8071	45.1601	9.33233	8122	128747	135824	28068	243260	245605	242634
13	208334590	2.53528	37.5933	48.6449	11.2265	17909	265556	343624	79303	530208	541467	629195
14	141755446	2.75012	28.5505	58.1336	10.5658	16918	175635	357623	64998	348354	356308	696014
15	140412725	1.98359	23.5855	65.0693	9.36158	9790	116406	321149	46204	240055	245620	608224
16	79944280	2.43197	31.0097	58.1345	8.42382	9196	117257	219824	31853	262749	266941	404770
17	63494081	2.29554	38.8941	49.0689	9.74146	5980	101321	127827	25377	211418	213982	293610
18	55982971	1.9989	23.7846	62.1585	12.0579	4460	53069	138690	26904	122070	124107	255389
X	125939595	2.80801	26.9918	51.2622	18.938	5119	49206	93451	34524	105692	108317	180503

## Sheet: E
chrom	region_size	percent_cf_donor	percent_cf_recipient	percent_cf_shared	percent_cf_unique	total_cf_donor	total_cf_recipient	total_cf_shared	total_cf_unique	total_blood_donor	total_blood_recipient	total_blood_shared
1	274330532	6.48631	33.7298	46.9959	12.7881	55319	287667	400808	109064	613277	608415	780318
2	151935994	4.87364	35.6752	48.2593	11.1919	36905	270146	365437	84749	519669	518967	630125
3	132848913	4.83254	28.0043	56.0322	11.1309	33577	194577	389318	77339	368450	366666	656659
4	130910915	5.46261	36.4292	47.9639	10.1443	30420	202866	267100	56491	389319	388091	548956
5	104526007	3.99219	25.669	59.8879	10.451	20733	133309	311021	54276	267730	266861	552335
6	170843587	3.50688	29.0484	53.7722	13.6725	27039	223971	414599	105419	422621	422702	737819
7	121844099	3.31219	19.6398	64.9535	12.0945	20922	124058	410289	76397	277239	275219	662718
8	138966237	4.82362	28.6379	56.2407	10.2978	34657	205759	404081	73988	426835	424965	696008
9	139512083	5.13583	38.1266	46.3963	10.3413	39874	296010	360215	80289	535190	536380	596744
10	69359453	2.94177	16.9327	70.3281	9.79738	13334	76750	318772	44408	152888	151530	520696
11	79169978	3.30108	22.4243	64.9724	9.30225	13034	88540	256537	36729	172219	171702	397183
12	61602749	4.81985	31.4176	54.0049	9.75763	17084	111360	191421	34586	194220	193897	292018
13	208334590	5.1857	30.3535	53.9968	10.464	40943	239652	426324	82617	468328	467868	696437
14	141755446	4.87578	29.573	54.7253	10.8259	34982	212176	392635	77672	405492	403510	641124
15	140412725	5.17167	25.2998	59.6436	9.88497	29629	144945	341704	56632	289536	286662	561628
16	79944280	3.97826	24.9625	59.9448	11.1144	17205	107957	259247	48067	213516	212127	456112
17	63494081	6.58699	37.4621	44.8541	11.0967	20079	114195	136728	33826	247815	245386	258650
18	55982971	5.05882	31.3042	53.3114	10.3256	13353	82629	140718	27255	151918	151447	225541
X	125939595	6.85918	30.9672	42.7754	19.3982	14482	65382	90313	40956	133634	132855	153409

## Sheet: F
chrom	region_size	percent_cf_donor	percent_cf_recipient	percent_cf_shared	percent_cf_unique	total_cf_donor	total_cf_recipient	total_cf_shared	total_cf_unique	total_blood_donor	total_blood_recipient	total_blood_shared
11	79169978	1.58011	26.6069	62.4155	9.39749	5489	92427	216819	32645	185311	185380	387913
7	121844099	1.59004	45.3741	44.106	8.92982	8549	243958	237140	48012	495723	495905	448346
15	140412725	1.7891	17.5479	70.5919	10.0711	8861	86911	349626	49880	187304	189715	665868
3	132848913	1.82704	36.4844	51.6963	9.99224	10689	213450	302446	58459	452788	455263	576531
13	208334590	1.97076	33.7078	52.3574	11.9641	14043	240191	373082	85252	464241	465271	707212
4	130910915	1.99728	24.1266	64.1546	9.72152	9508	114854	305406	46279	246479	248084	694871
9	139512083	2.01195	36.4749	52.6257	8.88738	13379	242550	349949	59099	484353	483723	654160
5	104526007	2.07725	34.7751	51.9803	11.1673	9646	161483	241378	51857	331254	333571	492314
2	151935994	2.09881	34.0261	54.2998	9.57525	13557	219787	350742	61850	447008	448510	707565
10	69359453	2.21161	27.5834	58.9819	11.223	8742	109031	233142	44362	241054	243086	435619
17	63494081	2.24585	24.1225	62.6016	11.03	5987	64306	166884	29404	128427	130398	378588
16	79944280	2.35876	46.1143	43.842	7.68492	8863	173274	164736	28876	352862	352641	319799
12	61602749	2.37331	36.6155	49.8795	11.1317	7170	110619	150691	33630	212195	214630	275771
14	141755446	2.39747	31.2146	55.2585	11.1294	14793	192602	340959	68671	416162	415381	635513
8	138966237	2.55646	42.9834	45.4917	8.96836	16142	271406	287244	56628	537588	540326	589222
18	55982971	2.66701	43.9243	43.9999	9.40875	5966	98257	98426	21047	189113	189374	190302
6	170843587	2.6971	35.4657	51.1781	10.6591	17753	233444	336867	70161	486714	489445	677093
X	125939595	2.75823	28.6566	49.2802	19.3049	5068	52654	90548	35471	113160	114463	175894
1	274330532	2.92547	32.1003	52.8176	12.1566	21680	237888	391419	90090	534359	537732	864444
