# Supplementary material for: Genomic variance in Yucatan pigs and detection of donor-derived cell-free DNA after heart transplantation
Source: PLoS One. 2025 Oct 27;20(10):e0334235. doi: 10.1371/journal.pone.0334235 (PMC12558509; doi:10.1371/journal.pone.0334235)
Supplement: S3 Table — (XLSX) [file pone.0334235.s003.xlsx]

## Sheet: Description
Phased ddcfDNA analysis for animal pairs A - F
Columns	Description
region	Region
percent_cf_donor	Percent of CF variants that are unique to donor
percent_cf_recipient	Percent of CF variants that are unique to recipient
count_cf_donor	Number of CF variants that are unique to donor
count_cf_recipient	Number of CF variants that are unique to recipient
total_cf	Total number of CF variants used in comparisons
percent_cf_blood_shared_donor	Percent of CF variants found in donor that are shared with recipient
percent_cf_blood_shared_recipient	Percent of CF variants found in recipient that are shared with donor
count_cf_blood_shared_donor	Number of CF variants found in donor that are shared with recipient
count_cf_blood_shared_recipient	Number of CF variants found in recipient that are shared with donor
percent_blood_shared_donor	Percent of donor variants that are shared with recipent
percent_blood_shared_recipient	Percent of recipeint variants that are shared with donor
count_blood_shared_donor	Number of variants in donor that are shared with recipient
count_blood_shared_recipient	Number of variants in recipient that are shared with donor
percent_blood_unique_donor	Percent of donor variants that are not found in recipient
percent_blood_unique_recipient	Percent of recipient variants that are not found in donor
count_blood_unique_donor	Number of variants unique to donor
count_blood_unique_recipient	Number of variants unique to recipient
total_blood_donor	Total number of donor variants used in comparisons
total_blood_recipient	Total number of recipient variants used in comparisons

## Sheet: A
region	percent_cf_donor	percent_cf_recipient	count_cf_donor	count_cf_recipient	total_cf	percent_cf_blood_shared_donor	percent_cf_blood_shared_recipient	count_cf_blood_shared_donor	count_cf_blood_shared_recipient	percent_blood_shared_donor	percent_blood_shared_recipient	count_blood_shared_donor	count_blood_shared_recipient	percent_blood_unique_donor	percent_blood_unique_recipient	count_blood_unique_donor	count_blood_unique_recipient	total_blood_donor	total_blood_recipient	total_cf_blood_shared_donor	total_cf_blood_shared_recipient
1	2.10733	35.5795	14326	241875	679816	53.4152	53.417	363125	363137	50.3542	54.6886	463708	463709	49.6458	45.3115	457184	384200	920892	847909	679816	679816
2	2.07634	38.7692	12618	235600	607705	50.7175	50.7177	308213	308214	55.6893	50.4539	394869	394853	44.3107	49.544	314188	387732	709057	782585	607705	607705
3	2.29503	36.4922	11260	179040	490625	53.6416	53.6412	263179	263177	54.4613	54.0581	325510	325501	45.5387	45.9404	272181	276622	597691	602123	490625	490625
4	2.22282	26.8672	9599	116023	431839	63.2108	63.2122	272969	272975	63.0674	63.4131	342465	342468	36.9326	36.5875	200549	197594	543014	540062	431839	431839
5	1.65858	25.6793	6907	106939	416440	66.3404	66.3409	276268	276270	63.0062	66.2019	322555	322555	36.9938	33.7981	189387	164674	511942	487229	416440	416440
6	2.43128	36.4062	13417	200907	551849	53.1993	53.1999	293580	293583	49.0659	52.2626	352004	352001	50.9341	47.737	365406	321520	717410	673521	551849	551849
7	2.12375	30.2222	9568	136158	450523	60.9794	60.98	274726	274729	50.9631	61.5947	324388	324375	49.0369	38.4028	312127	202240	636515	526615	450523	450523
8	2.13757	33.8588	13253	209926	620004	56.5974	56.5977	350906	350908	56.7513	59.3638	457888	457884	43.2487	40.6356	348945	313430	806833	771314	620004	620004
9	2.27616	27.9738	14260	175252	626493	60.4243	60.4253	378554	378560	66.8667	63.4009	530377	530390	33.1333	36.6006	262808	306188	793185	836578	626493	626493
10	2.32419	30.5449	8015	105330	344852	59.7062	59.7059	205898	205897	59.7844	59.6766	258393	258395	40.2156	40.3238	173815	174599	432208	432994	344852	344852
11	1.77486	29.3591	5919	97910	333491	62.3006	62.3009	207767	207768	61.7236	61.1977	241970	241980	38.2764	38.8048	150052	153437	392022	395417	333491	333491
12	2.30876	23.718	5882	60426	254769	66.9194	66.9198	170490	170491	60.8599	69.1454	214595	214585	39.1401	30.8514	138010	95744	352605	310329	254769	254769
13	2.30263	27.5544	14358	171815	623549	61.4272	61.4274	383029	383030	55.311	63.3918	502138	502142	44.689	36.6087	405707	289987	907845	792129	623549	623549
14	2.43908	34.5866	13080	185474	536267	55.7465	55.7469	298950	298952	50.4943	55.1873	359999	359993	49.5057	44.8118	352951	292312	712950	652305	536267	536267
15	2.14092	22.6587	10058	106450	469798	67.1495	67.1499	315467	315469	70.8158	67.0546	399581	399592	29.1842	32.9472	164673	196339	564254	595931	469798	469798
16	2.25175	37.4126	8297	137854	368469	52.681	52.682	194113	194117	52.3374	52.5132	246741	246750	47.6626	47.4887	224702	223141	471443	469891	368469	368469
17	2.03258	32.0574	5319	83890	261687	58.168	58.1676	152218	152217	55.6923	59.4575	193963	193963	44.3077	40.5425	154313	132258	348276	326221	261687	261687
18	2.37931	28.9237	4932	59955	207287	60.9812	60.9812	126406	126406	57.9411	62.9667	167149	167140	42.0589	37.0299	121332	98293	288481	265433	207287	207287
MT	0	48.5714	0	17	35	48.5714	48.5714	17	17	68.9655	51.2821	20	20	31.0345	48.7179	9	19	29	39	35	35
X	2.59464	23.1489	4412	39363	170043	62.6865	62.6877	106594	106596	65.0352	64.8438	140374	140381	34.9648	35.1594	75469	76117	215843	216498	170043	170043
Y	3.42781	31.0226	179	1620	5222	44.2934	44.2934	2313	2313	41.9991	49.8619	4874	4874	58.0009	50.1381	6731	4901	11605	9775	5222	5222
all	2.19695	31.3798	185659	2651824	8450763	58.5128	58.5134	4944782	4944826	57.1017	59.2654	6243561	6243551	42.8983	40.7345	4690539	4291347	10934100	10534898	8450763	8450763

## Sheet: B
region	percent_cf_donor	percent_cf_recipient	count_cf_donor	count_cf_recipient	total_cf	percent_cf_blood_shared_donor	percent_cf_blood_shared_recipient	count_cf_blood_shared_donor	count_cf_blood_shared_recipient	percent_blood_shared_donor	percent_blood_shared_recipient	count_blood_shared_donor	count_blood_shared_recipient	percent_blood_unique_donor	percent_blood_unique_recipient	count_blood_unique_donor	count_blood_unique_recipient	total_blood_donor	total_blood_recipient	total_cf_blood_shared_donor	total_cf_blood_shared_recipient
1	1.90791	30.5054	14185	226801	743484	59.6346	59.6346	443374	443374	60.6784	61.8285	545118	545099	39.3216	38.1693	353254	336512	898372	881611	743484	743484
2	1.75674	36.6962	11094	231740	631509	54.9379	54.9379	346938	346938	52.9316	57.2546	417908	417885	47.0684	42.7423	371616	311964	789524	729849	631509	631509
3	2.24719	35.5132	11377	179795	506276	55.6029	55.6048	281504	281514	54.5792	54.9371	328633	328631	45.4208	45.0626	273488	269562	602121	598193	506276	506276
4	1.73281	26.1703	7683	116037	443392	65.5731	65.5729	290746	290745	63.1822	65.9869	332189	332182	36.8178	34.0117	193575	171217	525764	503399	443392	443392
5	1.35906	18.7842	6200	85693	456198	73.3162	73.3164	334467	334468	73.8185	75.6749	397345	397344	26.1815	24.3249	140928	127722	538273	525066	456198	456198
6	2.12725	35.1046	12936	213472	608110	55.561	55.562	337867	337873	55.1796	54.9131	393902	393913	44.8204	45.0884	319953	323437	713855	717350	608101	608101
7	1.65563	36.5196	8796	194021	531279	55.223	55.222	293388	293383	52.2289	57.1954	344242	344214	47.7711	42.7999	314861	257579	659103	601793	531279	531279
8	1.57051	26.814	10517	179564	669666	63.9529	63.9534	428271	428274	69.1113	67.0656	549167	549178	30.8887	32.9358	245445	269700	794612	818878	669666	669666
9	1.87492	26.016	10539	146237	562105	65.9017	65.903	370437	370444	63.1122	66.0107	427842	427849	36.8878	33.9904	250065	220309	677907	648158	562105	562105
10	2.32559	36.8517	9001	142631	387041	54.2829	54.2831	210097	210098	60.602	53.3756	247998	248005	39.398	46.6259	161226	216643	409224	464648	387041	387041
11	1.1904	21.581	4655	84390	391045	70.2374	70.2374	274660	274660	71.7551	73.7934	342015	342019	28.2449	26.2075	134627	121467	476642	463486	391045	391045
12	1.66915	24.9398	4732	70703	283497	67.1153	67.1157	190270	190271	67.5949	68.16	222646	222642	32.4051	31.8387	106737	104000	329383	326642	283497	283497
13	1.56662	23.7621	11288	171212	720531	66.2137	66.2142	477090	477094	75.6222	69.0121	617914	617913	24.3778	30.9878	199193	277455	817107	895368	720531	720531
14	1.90833	37.9675	11811	234981	618919	52.5065	52.507	324973	324976	55.832	52.3665	395714	395717	44.168	47.6339	313044	359954	708758	755671	618919	618919
15	1.79863	42.4052	8834	208274	491152	48.3645	48.3647	237543	237544	51.5269	47.4286	275519	275525	48.4731	52.5724	259190	305407	534709	580932	491152	491152
16	1.6488	27.1023	6147	101042	372817	64.8412	64.8407	241739	241737	66.0122	65.7559	288513	288510	33.9878	34.2434	148547	150246	437060	438756	372817	372817
17	1.50355	38.1038	3941	99875	262113	54.0374	54.0393	141639	141644	46.8415	56.6853	166879	166864	53.1585	43.3096	189384	127490	356263	294354	262113	262113
18	1.68061	31.987	3369	64122	200463	59.5476	59.5476	119371	119371	50.4514	61.1286	140161	140152	49.5486	38.8675	137653	89113	277814	229265	200463	200463
MT	0		0		35	97.1429	97.1429	34	34	95	100	38	38	5	0	2	0	40	38	35	35
X	2.1578	23.603	3736	40866	173139	62.4342	62.4354	108098	108100	63.8694	65.7531	135755	135748	36.1306	34.2435	76796	70696	212551	206444	173139	173139
Y	2.10151	20.748	118	1165	5615	56.9368	56.9368	3197	3197	64.0231	60.8709	5885	5885	35.9769	39.1291	3307	3783	9192	9668	5615	5615
all	1.77691	30.8293	160959	2792621	9058377	60.2283	60.2287	5455703	5455739	61.0626	61.5111	6575383	6575313	38.9374	38.4883	4192891	4114256	10768274	10689569	9058377	9058377

## Sheet: C
region	percent_cf_donor	percent_cf_recipient	count_cf_donor	count_cf_recipient	total_cf	percent_cf_blood_shared_donor	percent_cf_blood_shared_recipient	count_cf_blood_shared_donor	count_cf_blood_shared_recipient	percent_blood_shared_donor	percent_blood_shared_recipient	count_blood_shared_donor	count_blood_shared_recipient	percent_blood_unique_donor	percent_blood_unique_recipient	count_blood_unique_donor	count_blood_unique_recipient	total_blood_donor	total_blood_recipient	total_cf_blood_shared_donor	total_cf_blood_shared_recipient
1	7.84248	32.0864	59487	243384	758533	48.5682	48.5685	368406	368408	48.0339	50.4726	431379	431381	51.9661	49.5277	466693	423305	898072	854686	758533	758533
2	6.88508	33.9222	44604	219758	647836	51.1324	51.1324	331254	331254	53.0637	52.1022	393766	393762	46.9363	47.8973	348297	361984	742063	755746	647836	647836
3	6.48966	38.867	37688	225716	580739	42.7188	42.719	248085	248086	49.1274	43.3047	288636	288628	50.8726	56.6941	298890	377869	587526	666497	580739	580739
4	9.46068	37.0641	48737	190940	515162	44.453	44.4528	229005	229004	40.8013	45.6412	268700	268686	59.1987	54.3564	389858	319992	658558	588678	515162	515162
5	6.56834	29.0309	31218	137976	475280	57.4257	57.4255	272933	272932	59.4382	57.8365	311494	311493	40.5618	42.1633	212570	227081	524064	538574	475280	475280
6	6.4127	33.2302	44587	231047	695292	50.7483	50.7495	352849	352857	56.2522	52.91	432739	432747	43.7478	47.0909	336545	385153	769284	817900	695292	695292
7	8.5012	30.5782	45309	162972	532972	50.3606	50.3614	268408	268412	46.849	52.8852	311151	311143	53.151	47.1135	353006	277186	664157	588329	532972	532972
8	4.95998	31.7863	34783	222912	701283	52.8233	52.823	370441	370439	58.6685	55.162	456609	456605	41.3315	44.8375	321677	371144	778286	827749	701283	701283
9	8.97015	37.7393	55837	234918	622476	44.7776	44.7778	278730	278731	45.8232	46.5515	330410	330414	54.1768	53.4491	390644	379372	721054	709786	622476	622476
10	6.51549	32.1412	26012	128322	399251	51.2309	51.2312	204540	204541	54.9464	52.4861	236362	236354	45.0536	47.5121	193806	213955	430168	450309	399251	399251
11	6.84439	21.7357	26404	83851	385776	61.7239	61.7239	238116	238116	62.1265	64.998	276378	276374	37.8735	35.0011	168485	148826	444863	425200	385776	385776
12	9.86717	32.5527	29290	96634	296854	46.8264	46.8274	139006	139009	47.1859	49.8624	163026	163026	52.8141	50.1376	182471	163926	345497	326952	296854	296854
13	5.65674	27.8137	44433	218471	785488	59.1263	59.1269	464430	464435	60.018	60.1946	545885	545886	39.982	39.8055	363651	360983	909536	906869	785488	785488
14	7.05715	31.963	46812	212019	663327	52.1915	52.1909	346200	346196	56.3743	53.8135	415656	415667	43.6257	46.1879	321659	356765	737315	772432	663327	663327
15	7.19066	21.1836	35951	105911	499968	64.2631	64.2631	321295	321295	62.4856	67.0482	371483	371480	37.5144	32.9512	223027	182566	594510	554046	499968	499968
16	8.06533	36.5682	32743	148455	405974	46.968	46.9695	190678	190684	45.9026	47.439	222173	222186	54.0974	52.5637	261837	246188	484010	468374	405974	405974
17	5.68563	26.5602	17067	79728	300178	60.5914	60.5927	181882	181886	64.9819	61.7447	214947	214947	35.0181	38.2553	115833	133175	330780	348122	300178	300178
18	8.07891	23.0415	17250	49198	213519	61.217	61.2166	130710	130709	60.1701	64.3831	152072	152069	39.8299	35.6156	100665	84122	252737	236191	213519	213519
MT		0		0	34	100	100	34	34	100	95	38	38	0	5	0	2	38	40	34	34
X	6.26519	25.725	11726	48150	187172	51.9672	51.9672	97268	97268	56.9332	56.8105	122818	122814	43.0668	43.1877	92905	93364	215723	216178	187172	187172
Y	7.37847	29.8958	425	1722	5760	37.5347	37.5347	2162	2162	34.8457	40.4505	3556	3556	65.1543	59.5495	6649	5235	10205	8791	5760	5760
all	7.13716	31.4498	690363	3042084	9672874	52.0676	52.0679	5036432	5036458	53.6046	53.7836	5949278	5949256	46.3954	46.2162	5149168	5112193	11098446	11061449	9672874	9672874

## Sheet: D
region	percent_cf_donor	percent_cf_recipient	count_cf_donor	count_cf_recipient	total_cf	percent_cf_blood_shared_donor	percent_cf_blood_shared_recipient	count_cf_blood_shared_donor	count_cf_blood_shared_recipient	percent_blood_shared_donor	percent_blood_shared_recipient	count_blood_shared_donor	count_blood_shared_recipient	percent_blood_unique_donor	percent_blood_unique_recipient	count_blood_unique_donor	count_blood_unique_recipient	total_blood_donor	total_blood_recipient	total_cf_blood_shared_donor	total_cf_blood_shared_recipient
1	2.56397	33.4777	18476	241241	720601	56.312	56.3119	405785	405784	57.6105	56.5777	487304	487326	42.3895	43.4249	358556	374036	845860	861362	720601	720601
2	1.75162	32.4602	11068	205101	631871	58.1707	58.1718	367564	367571	64.4058	57.8563	441290	441290	35.5942	42.1437	243881	321444	685171	762734	631871	631871
3	2.90267	41.9314	13880	200510	478186	48.4565	48.4575	231712	231717	39.2493	48.4877	267434	267428	60.7507	51.5112	413938	284104	681372	551532	478186	478186
4	2.09554	25.6059	9337	114091	445565	65.9852	65.9859	294007	294010	69.7766	64.7091	325715	325712	30.2234	35.2903	141082	177633	466797	503345	445565	445565
5	2.0127	29.756	9421	139281	468077	61.5157	61.5155	287941	287940	56.1889	62.863	342697	342702	43.8111	37.1379	267205	202460	609902	545162	468077	468077
6	2.29412	33.4687	14167	206681	617536	56.5786	56.579	349393	349396	53.6602	58.4168	430719	430729	46.3398	41.5846	371960	306619	802679	737348	617536	617536
7	1.85337	27.1861	9987	146496	538867	64.3743	64.3736	346892	346888	62.1236	65.1606	396883	396869	37.8764	34.8371	241977	212180	638860	609049	538867	538867
8	1.89471	31.1468	12383	203560	653557	59.8135	59.8138	390915	390917	63.9605	62.0594	486132	486129	36.0395	37.9403	273918	297197	760050	783326	653557	653557
9	2.38967	40.6016	14806	251558	619584	49.6696	49.6695	307745	307744	56.3795	49.9534	377195	377195	43.6205	50.0466	291834	377898	669029	755093	619584	619584
10	1.94629	30.5796	7403	116311	380364	60.7439	60.7442	231048	231049	63.2384	61.3647	271827	271840	36.7616	38.6383	158018	171164	429845	443004	380364	380364
11	1.9873	28.1231	7814	110579	393197	63.4634	63.4634	249536	249536	69.7307	63.2019	297114	297116	30.2693	36.7985	128974	172992	426088	470108	393197	393197
12	2.20601	39.8248	5975	107861	270851	50.6559	50.6559	137201	137201	49.1395	51.1682	162725	162716	50.8605	48.8289	168424	155277	331149	317993	270849	270849
13	3.33377	37.792	24189	274207	725574	52.9098	52.9108	383900	383907	49.7332	51.7341	450796	450809	50.2668	48.2674	455632	420601	906428	871410	725574	725574
14	2.27732	29.9717	14405	189583	632541	60.9516	60.9521	385544	385547	66.5767	60.8838	461526	461551	33.4233	39.1195	231698	296559	693224	758110	632541	632541
15	1.83936	23.3848	8807	111968	478807	68.1548	68.1552	326330	326332	70.1549	67.9235	373179	373191	29.8451	32.0786	158757	176249	531936	549440	478807	478807
16	1.91382	30.5611	7082	113090	370046	61.1392	61.1378	226243	226238	57.6477	61.846	265997	265983	42.3523	38.1507	195421	164076	461418	430059	370046	370046
17	1.83351	34.2214	4690	87536	255793	57.0192	57.0188	145851	145850	52.2558	57.2459	164173	164163	47.7442	42.7506	149999	122595	314172	286758	255793	255793
18	1.8559	22.1233	4103	48910	221079	68.6813	68.6813	151840	151840	66.7871	71.8346	192729	192728	33.2129	28.165	95843	75565	288572	268293	221079	221079
MT	0	48.5714	0	17	35	48.5714	48.5714	17	17	66.6667	54.0541	20	20	33.3333	45.9459	10	17	30	37	35	35
X	2.95536	27.4327	5075	47108	171722	58.4678	58.4678	100402	100402	59.1745	62.0028	127398	127389	40.8255	37.9929	87894	78059	215292	205448	171722	171722
Y	2.14654	9.14345	104	443	4845	71.8266	71.7853	3480	3478	72.7273	76.3552	5608	5606	27.2727	23.6175	2103	1734	7711	7340	4845	4845
all	2.2379	32.1208	203172	2916132	9078696	58.6356	58.6358	5323346	5323364	58.7842	59.0514	6328461	6328492	41.2158	40.9489	4437124	4388459	10765585	10716951	9078696	9078696

## Sheet: E
region	percent_cf_donor	percent_cf_recipient	count_cf_donor	count_cf_recipient	total_cf	percent_cf_blood_shared_donor	percent_cf_blood_shared_recipient	count_cf_blood_shared_donor	count_cf_blood_shared_recipient	percent_blood_shared_donor	percent_blood_shared_recipient	count_blood_shared_donor	count_blood_shared_recipient	percent_blood_unique_donor	percent_blood_unique_recipient	count_blood_unique_donor	count_blood_unique_recipient	total_blood_donor	total_blood_recipient	total_cf_blood_shared_donor	total_cf_blood_shared_recipient
1	6.97901	36.2321	53149	275930	761562	47.0058	47.0063	357978	357982	47.5118	49.0482	415292	415282	52.4882	50.9507	458790	431390	874082	846672	761562	761562
2	5.00479	35.3003	31413	221566	627666	50.109	50.109	314517	314517	51.1723	51.2517	362353	362359	48.8277	48.7491	345751	344665	708104	707024	627666	627666
3	4.50781	28.6416	27839	176879	617573	58.9252	58.9265	363906	363914	63.6982	61.9967	439966	439971	36.3018	38.004	250738	269702	690704	709673	617573	617573
4	5.93791	38.4932	29624	192041	498896	47.7011	47.7015	237979	237981	50.5919	47.6459	267343	267336	49.4081	52.3528	261087	293746	528430	561082	498896	498896
5	3.50655	27.7023	16629	131368	474227	61.1216	61.1228	289855	289861	65.1203	62.1005	328827	328827	34.8797	37.8995	176126	200681	504953	529508	474227	474227
6	2.80265	32.2347	18047	207565	643926	52.8943	52.8944	340600	340601	62.4401	54.4527	391867	391880	37.5599	45.5491	235722	327803	627589	719683	643926	643926
7	3.51049	19.7459	18745	105439	533979	66.8114	66.8108	356758	356755	68.1512	71.4719	427806	427797	31.8488	28.5266	199925	170747	627731	598544	533978	533978
8	4.97886	26.5106	32960	175500	662007	60.2545	60.2543	398889	398888	59.1097	63.2749	467347	467336	40.8903	36.7236	323296	271233	790643	738569	662007	662007
9	4.66028	38.7515	32115	267045	689122	48.3975	48.3987	333518	333526	55.279	49.4142	400276	400287	44.721	50.5872	323826	409789	724102	810076	689122	689122
10	2.95059	15.6344	11880	62949	402632	73.7616	73.7641	296988	296998	76.0084	77.8511	353762	353774	23.9916	22.1516	111663	100662	465425	454436	402632	402632
11	2.82153	23.1239	11025	90354	390745	67.5696	67.5704	264025	264028	73.5175	67.9838	300602	300606	26.4825	32.0171	108283	141571	408885	442177	390745	390745
12	4.69296	34.6893	14214	105063	302879	53.7627	53.7631	162836	162837	59.4851	54.7702	188479	188483	40.5149	45.2309	128372	155655	316851	344138	302879	302879
13	6.67514	28.299	40687	172489	609530	55.9868	55.9873	341256	341259	50.4363	58.7585	388789	388780	49.5637	41.2401	382063	272868	770852	661648	609529	609529
14	5.00548	29.4067	31949	187927	639061	56.7282	56.7284	362528	362529	58.2937	58.2863	404931	404945	41.7063	41.7157	289708	289821	694639	694766	639061	639061
15	5.90746	23.7001	29069	116622	492073	62.8905	62.8921	309467	309475	60.169	66.9266	363585	363579	39.831	33.0723	240688	179665	604273	543244	492073	492073
16	4.64027	19.916	17381	74599	374569	65.7203	65.7198	246168	246166	63.0103	71.3341	290385	290387	36.9897	28.6664	170468	116695	460853	407082	374569	374569
17	7.17342	36.9102	20520	105586	286062	47.5579	47.5589	136045	136048	44.1028	48.7223	151476	151468	55.8972	51.2751	191985	159404	343461	310872	286062	286062
18	4.27995	32.2311	10708	80639	250190	56.527	56.5266	141425	141424	62.974	58.2121	166990	166992	37.026	41.7886	98183	119878	265173	286870	250190	250190
MT	2.7027		1		37	91.8919	91.8919	34	34	92.6829	100	38	38	7.31707	0	3	0	41	38	37	37
X	6.84842	32.7457	13464	64378	196600	47.7309	47.7314	93839	93840	54.2358	51.9141	115518	115515	45.7642	48.0846	97474	106994	212992	222509	196600	196600
Y	3.51497	13.3718	189	719	5377	61.9862	61.9862	3333	3333	74.9319	67.3195	5500	5500	25.0681	32.6805	1840	2670	7340	8170	5377	5377
all	4.88066	29.7575	461608	2814658	9458711	56.5822	56.5827	5351944	5351996	58.6342	58.8023	6231132	6231142	41.3658	41.1978	4395991	4365639	10627123	10596781	9458711	9458711

## Sheet: F
region	percent_cf_donor	percent_cf_recipient	count_cf_donor	count_cf_recipient	total_cf	percent_cf_blood_shared_donor	percent_cf_blood_shared_recipient	count_cf_blood_shared_donor	count_cf_blood_shared_recipient	percent_blood_shared_donor	percent_blood_shared_recipient	count_blood_shared_donor	count_blood_shared_recipient	percent_blood_unique_donor	percent_blood_unique_recipient	count_blood_unique_donor	count_blood_unique_recipient	total_blood_donor	total_blood_recipient	total_cf_blood_shared_donor	total_cf_blood_shared_recipient
1	2.24547	34.9498	16014	249246	713170	54.0136	54.0145	385209	385215	57.535	53.3541	457764	457767	42.465	46.6462	337863	400215	795627	857982	713170	713170
2	2.1971	32.1186	12055	176226	548677	58.0839	58.0848	318693	318698	53.6495	58.1589	375840	375843	46.3505	41.8416	324707	270395	700547	646238	548677	548677
3	1.73262	37.9846	8540	187222	492895	51.8329	51.8331	255482	255483	50.0653	53.3931	311169	311192	49.9347	46.6109	310357	271663	621526	582855	492895	492895
4	1.99381	27.3893	8740	120061	438356	63.4731	63.4733	278238	278239	65.9128	63.0954	322601	322607	34.0872	36.9057	166835	188699	489436	511306	438356	438356
5	1.77279	31.6889	8750	156407	493578	58.3849	58.3845	288175	288173	64.7385	59.8423	363766	363764	35.2615	40.1574	198135	244105	561901	607869	493578	493578
6	2.05291	36.8177	12184	218513	593500	52.8376	52.8386	313591	313597	54.2309	53.0326	375396	375400	45.7691	46.9679	316822	332470	692218	707870	593500	593500
7	1.97497	39.0428	9125	180390	462032	51.7317	51.7321	239017	239019	41.0649	52.2134	274457	274450	58.9351	47.7852	393892	251174	668349	525624	462032	462032
8	2.26867	37.8605	13642	227663	601321	52.9431	52.9433	318358	318359	48.3554	52.5237	376222	376218	51.6446	47.4758	401813	340061	778035	716279	601321	601321
9	2.05702	38.8816	12383	234062	601986	52.3303	52.3306	315021	315023	51.4394	53.1311	372642	372638	48.5606	46.8684	351787	328714	724429	701352	601986	601986
10	1.91799	28.6973	7436	111259	387698	61.4496	61.4509	238239	238244	64.4767	63.8213	305230	305228	35.5233	36.1783	168166	173024	473396	478252	387698	387698
11	1.49293	21.1433	5481	77622	367131	70.7843	70.7851	259871	259874	68.1099	73.3771	314988	314989	31.8901	26.6231	147482	114286	462470	429275	367131	367131
12	2.45783	37.5172	7036	107400	286269	52.0304	52.0318	148947	148951	56.8903	52.5337	184604	184606	43.1097	47.4669	139887	166801	324491	351407	286269	286269
13	1.76857	31.3696	13157	233369	743933	58.5677	58.5678	435698	435699	60.9067	63.3483	566852	566846	39.0933	36.6511	363837	327957	930689	894803	743922	743922
14	2.00571	30.3113	12122	183194	604376	59.7416	59.7423	361064	361068	60.3207	60.895	443837	443823	39.6793	39.1031	291958	284996	735795	728819	604376	604376
15	1.94714	18.0841	9297	86346	477470	72.8295	72.8299	347739	347741	75.3284	73.7649	409214	409224	24.6716	26.2369	134026	145554	543240	554778	477470	477470
16	1.94253	39.3758	6917	140210	356082	52.3045	52.304	186247	186245	43.231	52.6915	214856	214857	56.769	47.3087	282139	192908	496995	407765	356082	356082
17	1.86828	24.0806	5297	68274	283523	66.9956	66.9963	189948	189950	73.8967	67.0602	226777	226781	26.1033	32.9409	80107	111398	306884	338179	283523	283523
18	1.94991	44.0963	4065	91928	208471	46.4832	46.4832	96904	96904	48.5796	46.4273	113535	113526	51.4204	53.569	120174	130989	233709	244515	208471	208471
MT	0		0		34	100	100	34	34	97.4359	100	38	38	2.5641	0	1	0	39	38	34	34
X	2.47847	27.7703	4438	49726	179062	57.2601	57.2606	102531	102532	62.8907	60.1478	129314	129319	37.1093	39.8545	76303	85688	205617	215007	179062	179062
Y	1.57112	44.7267	94	2676	5983	29.2663	29.2663	1751	1751	37.1456	32.215	3092	3092	62.8544	67.785	5232	6506	8324	9598	5983	5983
all	1.99844	32.8053	176773	2901794	8845542	57.4387	57.4391	5080757	5080799	57.1169	58.4427	6142194	6142208	42.8831	41.5574	4611523	4367603	10753717	10509811	8845536	8845536
																		30109064
